# Supplementary material for: Features of mobile apps for diabetic kidney disease self-management: A scoping review
Source: PLoS One. 2026 Mar 20;21(3):e0331604. doi: 10.1371/journal.pone.0331604 (PMC13004320; doi:10.1371/journal.pone.0331604)
Supplement: S1 Dataset — (XLSX) [file pone.0331604.s001.xlsx]

## Sheet: DATASET OF STUDIE
	S1 Dataset: Extracted characteristics and features of included studies
NO.	CODING	YEAR	AUTHOR	TITLE	POPULATION	AIMED	MOB APP NAME	FRAMEWORK/APPROACH	FEATURES/BEHAVIORAL STRATEGIES	SELF-CARE FEATURES: MEDICATION TRACKING	SELF CARE FEATURES-BLOOD TEST	SOCIAL SUPPORT/MOTIVATIONAL	EDUCATIONAL	others	SOCIAL SUPPORT/MOTIVATIONAL	Incentive
1	S-1	2022	Lightfoot, Courtney J.; Wilkinson, Thomas J.; Hadjiconstantinou, Michelle; Graham-Brown, Matthew; Barratt, Jonathan; Brough, Christopher; Burton, James O.; Hainsworth, Jenny; Johnson, Vicki; Martinez, Maria; Nixon, Andrew C.; Pursey, Victoria; Schreder, Sally; Vadaszy, Noemi; Wilde, Lucina; Willingham, Fiona; Young, Hannah M. L.; Yates, Thomas; Davies, Melanie J.; Smith, Alice C.	The Codevelopment of “My Kidneys & Me”:A Digital Self-management Program for People With Chronic Kidney Disease	CKD PATIENTS	Not Reported	My Kidney & Me	intervention mapping (IM) -behaviour change wheel and taxonomy of behavior change techniques, Health Action Process Approach Model, Common Sense Model, and Social Cognitive Theory	-BP -step counting -healthy eating -goal setting features	none	None	Forum for social supports	videos- i. the kidneys ii. Kidney disease iii. kidney disease and general health iv.treatment opions available v. reducing my helath risks vi. moving more and being active vii. Keeping my muscles healthy viii. eating a healthy balanced diet ix. managing my symptoms x. Improving my sleep quality xi. Looking after my well being xii. Goal setting has a learning session & quizes	NA	Tailored education, goal setting, behavior change support, patient forum	None reported
2	S-2	2021	Ong, Stephanie W.; Jassal, Sarbjit V.; Porter, Eveline C.; Min, Kyoyoon K.; Uddin, Akib; Cafazzo, Joseph A.; Rac, Valeria E.; Tomlinson, George; Logan, Alexander G.	Digital Applications Targeting Medication Safety in Ambulatory High-Risk CKD Patients Randomized Controlled Clinical Trial	advanced CKD patients (3b-5d) eGfR<45ml/min	Not Reported	e-kidney care	Not Reported	-BP -assessing symptoms	yes: connected with pharmacy database	eGFR, hemoglobin, potassium, phosphate	i. Built in algorithms to remind patient to take BP ii. alerted nurses and physicians if BP thresholds were exceeded. iii. apps will prompted patients to assess for the presence and severity of CKDrelated symptoms and alerted the clinical team should action be necessary.	none	web based dashboard for staff	Personalized feedback, lab and symptom tracking, provider alerts	None reported
3	S-3	2020	Li, W.-Y.; Chiu, F.-C.; Zeng, J.-K.; Li, Y.-W.; Huang, S.-H.; Yeh, H.-C.; Cheng, B.-W.; Yang, F.-J.	Mobile Health App With Social Media to Support Self-Management for Patients With Chronic Kidney Disease: Prospective Randomized Controlled Study	CKD at stages 1-4	Not Reported	wearable device (Heart Rate Smart Wristband, GSH405-B6, WowGoHealth app	Not Reported	-BP -heart rate -steps counting -	none	None	thru other medium- LINE group (to send texts, images, videos, and audio for contact at any time. A LINE group was created to deliver medical knowledge of diet and exercise)	thru support group- none in app	asses self-efficacy and self-management : The self-efficacy questionnaire, and quality of life using KDQOL-SF (dialysis version)	Peer support via social media group, personalized advice, goal tracking	None reported
4	S-4	2024	Waki, Kayo; Nara, Mitsuhiko; Enomoto, Syunpei; Mieno, Makiko; Kanda, Eiichiro; Sankoda, Akiko; Kawai, Yuki; Miyake, Kana; Wakui, Hiromichi; Tsurutani, Yuya; Hirawa, Nobuhito; Yamakawa, Tadashi; Komiya, Shiro; Isogawa, Akihiro; Satoh, Shinobu; Minami, Taichi; Iwamoto, Tamio; Takano, Tatsuro; Terauchi, Yasuo; Tamura, Kouichi; Yamauchi, Toshimasa; Nangaku, Masaomi; Kashihara, Naoki; Ohe, Kazuhiko	Effectiveness of DialBetesPlus, a selfmanagement support system for diabetic kidney disease: Randomized controlled trial	patients with earlystage DKD	Not Reported	DialBetesPlus,	Theory of Planned Behavior (TPB) behavior change theory framework	-step counts -blood glucose -BP -body weight -dietary evaluation feedback	none	None	real-time feedback from healtcare provider on steps, blood glucose, blood pressure, body weight, additional exercise, and diet.	none	NA	Self-monitoring with feedback, lifestyle guidance, in-app feedback	None reported
5	S-5	2021	Markossian, Talar W.; Boyda, Jason; Taylor, Jennifer; Etingen, Bella; Modave, François; Price, Ron; Kramer, Holly J.	A Mobile App to Support Self-management of Chronic Kidney Disease: Development Study	patients with stage 3-4 nondialysis-dependent CKD	Not Reported	Not Reported	Not Reported	-BP -weight -blood glucose -symptom tracking (severity) + prompt to contact provider -biweekly goal-setting (pre-set or custom) -visual feedback (green/in-range; red/out-of-range)	Medication list + medication use tracking Medication tracker/alarm		webinar function/video chat meetings to facilitate group education or peer support - Customized Goal setting	-CKD -nutrition and recommended diets for CKD patients -concept of self-management -anxiety and depression -covid-19 symptoms and resources -symtpoms of CKD	NA	Downloadable report (BP/weight/symptoms/goals/meds) for sharing (email/ upload) Provider communication features: video chat + prompts to contact provider Feedback: green/red indicators	Color-coded reward system linked to tracked indicators/goals (non-financial)
6	S-6	2024	Toapanta, Néstor; Sánchez-Gavilan, Ester; Guirao, Cristina; Leon Román, Juan; Ramos, Natalia; Vergara, Ander; Azancot, María; Agraz, Irene; Bermejo, Sheila; Montiel, Estefanía; Molina, Carlos; Ribó, Marc; Soler, María José	Pilot monitoring study in patients with diabetic kidney disease using NORA application (2024)	patients withDKD stage G3bA3 or higher,	adapt and evaluate the effect of monitoring in patients with DKD using NORA-app,	NORA-app	Not Reported	Height/weight -SMBG -SPO2 -BP -steps count	Medication reminder Medication adherence support	-SMBG	module of frequently asked questions,bidirectional communication via chat and video call, andcontact information of the Unit.	health education material,	surveys (adherence to treatment, anxiety/depression, health status), visits calendar,generation of reports,	Mood check-ins, clinician messaging, educational info, adherence support	None reported
7	S-7	2024	Zhang, Puhong; Tao, Xuanchen; Ma, Yuxia; Zhang, Yaosen; Ma, Xinyan; Song, Hongyi; Liu, Yu; Patel, Anushka; Jan, Stephen; Peiris, David	Improving the management of type 2 diabetes in China using a multifaceted digital health intervention in primary health care: the SMARTDiabetes cluster randomised controlled trial (2024)	People >40 years with T2DM	Not Reported	SMARTDiabetes	Michie’s Behaviour Change Wheel framework	-BP -BMI	Medication reminder	-FBS -LDL-CHOLESTEROL -HbA1c	The decision-support feature is composed by four parts: judgement against the targets, automatic system suggestion, his/her doctor’s feedback and related knowledge - incentive points/token for certain activities (can exchange during follow up)	‘Knowledge’ button at the bottom of the frontpage and by clicking ‘Related button’ everywhere. The knowledges are organized into seven sections: general noncommunicable diseases, diabetes, hypertension, weight control, physical exercise, other lifestyle and physical examination.	-complications screening: diabetes foot, lower extremity arterial disease - Cardiovascular Risk assessment	Personalized goals, reminders, family support, education	Small incentives for participation (gift cards, social recognition)
8	S-8	2014	Hidalgo, J. Ignacio; Maqueda, Esther; Risco-Martín, José L.; Cuesta-Infante, Alfredo; Colmenar, J. Manuel; Nobel, Javier	glUCModel: A monitoring and modeling system for chronic diseases applied to diabetes (2014)	t1DM & T2DM	Improves the communication and interaction between patients and doctors, and eventually the quality of life of the former	glUCModel (web app)	Not Reported	-diet -sport activity (scale level of exercise 1-10 + introduce the duration of the exercise and complete a remark field explaining the sport activity performed.) -weight -BMI	Insulin reminder	-glucose level	recommendation from doctors	-hypoglycaemia management, diet, symptoms	- other medical test - foot check -eye check	Personalized recommendations, education, feedback engine	None reported
9	S-9	2021	Tsai, Y.-C.; Hsiao, P.-N.; Kuo, M.-C.; Wang, S.-L.; Chen, T.-H.; Kung, L.-F.; Hsiao, S.-M.; Lin, M.-Y.; Hwang, S.-J.; Chen, H.-C.; Chiu, Y.-W.	Mobile Health, Disease Knowledge, and Self-Care Behavior in Chronic Kidney Disease: A Prospective Cohort Study (2021)	patients with CKD stages 1–5	To investigate the additional influence of mHealth on disease knowledge and self-care behavior in CKD patients who had received traditional education	iCKD	Not Reported	-BP -weight -exercise -meal photo	Medication compliance / adherence tracking	-SMBG -Lab results: Blood urea nitrogen (mg/dL) eGFR (ml/min/1.73 m2) Hemoglobin (g/dL) Albumin (g/dL) Uric acid (mg/dL) Cholesterol (mg/dL) Triglyceride (mg/dL) Urine protein/creatinine ratio (mg/mg) Glycated hemoglobin (%)	-audio response	-educational video	-healthcare reminder	Education modules, self-care feedback, reminder alerts	None reported
10	S-10	2024	Berlot, A.A.; Chen, P.S.; Kaur, S.; Mowrey, W.; Mahali, L.P.; Gonzalez, J.S.; Wylie-Rosett, J.; Golestaneh, L.; Jariwala, S.P.	Developing and Evaluating the DiabetesXcel Mobile Application for Adult Patients With Type 2 Diabetes	T2DM patients	To test the feasibility and effectiveness of DiabetesXcel in adults with type 2 diabetes and evaluate diabetes quality of life, self-management, knowledge, and self-efficacy; depression; A1C and LDL cholesterol; and diabetes-related emergency department (ED) visits and hospital admissions	DiabetesXcel	developed using a visual interface adapted fromthe ASTHMAXcel app	none	none	no	Individuals received tailored push notifications - using other apps	Yes- animated videos + modules Chapter Title 1 “What are the different types of diabetes and who is at risk?” 2 “Hyperglycemia and diabetes-related problems” 3 “How can I manage my diabetes with the ABCs?” 4 “How can I plan what to eat?” 5 “Diabetes and exercise” 6 “How can I monitor my diabetes control? 7 “Diabetes medications” 8 “Tests your health care provider will do” 9 “Resources”	Ourmobile platform’s app usage and click-through data, available through the platform’s web-based administration panel, were used to evaluate user-level and aggregated trends in participant engagement. -quality of life with diabetes was gauged with the Diabetes Quality of Life (DQoL) questionnaire and ability to self-manage diabetes was evaluated with the Diabetes Self-Management Questionnaire (D…	Supportive push messages, video-based coaching, reminders	None reported
11	S-11	2019	Gunawardena, K.C.; Jackson, R.; Robinett, I.; Dhaniska, L.; Jayamanne, S.; Kalpani, S.; Muthukuda, D.	The Influence of the Smart Glucose Manager Mobile Application on Diabetes Management (2019)	DM patients	a mobile application specifically designed to support self-management of diabetes	Smart Glucose Manager (SGM)	Not Reported	-diet reminder -exercise at user-defined times	Medication reminders Bolus insulin calculator	SMBG	diabetes care team	-no	-report analysing/printing	Automated reminders, bolus insulin calculator, self-care tracker	None reported
			Note: "Not reported’ indicates that the information was not described in the original study. ‘NA’ indicates not applicable based on study design
